# Supplementary material for: Conditional quorum-sensing induction of a cyanide-insensitive terminal oxidase stabilizes cooperating populations of Pseudomonas aeruginosa
Source: Nat Commun. 2019 Nov 1;10:4999. doi: 10.1038/s41467-019-13013-8 (PMC6825135; doi:10.1038/s41467-019-13013-8)
Supplement: Supplementary file 3 — Source Data [file 41467_2019_13013_MOESM3_ESM.xlsx]

## Sheet: Fig 1a
Cyanide (𝛍M)	WT						ΔlasR						ΔcioA						ΔrhdA						ΔPA4133
0	97.3533	104.992	99.7789	99.4775	100	94.1672	101.326	98.1758	100.479	98.7052	100.651	100.664	105.93	96.9643	99.4825	101.255	99.7535	96.6143	92.1565	97.251	99.1829	105.351	102.37	90.3165	102.6	105.61	98.362
1	100.655	102.843	101.559	98.8711	99.2102	97.539	99.6581	97.1303	99.3537	99.539	100.505	100.823	81.9912	79.2133	89.5794	93.9832	94.593	88.8454	97.5196	92.516	107.851	104.616	104.695	95.3369	101.2	103.6	97.6
10	96.1666	100.801	98.0234	97.095	95.3027	95.6983	95.6612	94.9333	102.848	103.629	103.549	97.8714	96.2304	86.1918	87.6146	87.4904	89.9407	80.1506	92.6151	93.6144	90.252	94.5912	95.6319	100.325	105.36	92.61	99.361
100	89.6515	88.1095	88.0692	85.623	78.6639	82.6924	30.9165	21.136	32.8356	21.361	21.2154	23.4918	6.93328	4.57326	4.35871	23.8261	13.8101	8.01731	86.2951	78.9525	79.3614	75.6286	85.3695	82.6141	65.625	70.9375	78.75
300	64.5196	65.5207	62.8243	59.159	57.0116	58.3194	8.90041	7.75163	11.5024	11.5738	6.8199	10.7136	-0.31618	-0.09034	-0.16938	-0.01129	0.033876	1.37762	62.3186	58.325	57.259	51.581	64.619	61.2842	54.6875	78.125	50
500	52.9588	51.8124	52.1757	44.159	42.8189	48.8576	0.410279	0.31764	0.38381	0.674975	0.64851	0.25146	-0.37264	-0.1355	-0.27101	-0.31618	-0.29359	-0.15809	38.481	42.3659	43.2542	41.3242	44.2299	36.3218	46.875	45.3125	60.9375

## Sheet: Fig 1c
H2O2 (𝛍M)	WT						ΔlasR
0	99.4144	100.476	99.6924	99.7009	100.021	100.695	112.252	100.71	101.867	93.151	94.7811	97.2394
10	96.3557	97.9567	97.8218	97.9988	98.4959	101.799	102.287	99.3559	94.6365	89.273	85.0532	85.842
100	95.0075	96.6338	94.9485	94.5694	95.0665	95.1423	54.0555	52.8987	56.0931	55.9879	59.6424	59.7082
300	85.3006	85.8651	84.2052	85.486	87.0195	80.6494	27.8033	35.5856	33.4297	16.0642	18.5093	17.6416
500	70.6897	71.8525	69.5774	72.9057	73.8326	66.6114	8.56579	7.13816	13.9819	12.2387	9.70159	14.3552
700	48.4194	54.5284	27.0928	33.4714	60.5615	54.2756	-0.21033	12.9618	0.420665	3.31274	0.210333	0.24977
900	0.053366	0.516803	0.921258	6.3814	8.85025	0.474672

## Sheet: Fig 1d
Time (d)	WT						WT+CAT
0	1	1	1	1	1	1	1	1	1	1	1	1
1	9.52381	3.33333	2.7027	2.5	4.34783	9.67742	4.65116	9.30233	10	10	5.76923	12.5
2
3	10	8.69565	11.3636	8.69565	6.66667	8.16327	10.2564	15.2174	20.4546	12.5	8.33333	13.2075
5	0	10.5263	18.6046	3.84615		2.32558	14.2857	5.55556	19.4444	29.7297	27.027	25.7143
7	12.5	18.75		8	2.32558	0	50	55.7692	54	83.7209	40	65

## Sheet: Fig 2a
Gene	WT with KCN			ΔlasRrhlR with KCN			WT-			ΔlasRrhlR-
cioA	0.922825	1.01369	1.06349	0.10563	0.13488	0.12329	0.180033	0.132201	0.088467	0.096758	0.162022	0.148254
PA4133	0.858729	0.806253	1.33502	0.0296	0.04992	0.0914	0.031581	0.083228	0.098081	0.040502	0.043961	0.025369

## Sheet: Fig 2b
Gene	Policing			Non-policing
cioA	1.02197	0.980934	0.997091	0.031452	0.027552	0.006382
PA4129	0.902003	1.53744	0.560561	0.825221	0.734426	0.595859
PA4131	1.47098	0.872676	0.656344	1.44584	1.71241	0.656575
PA4133	0.802357	0.984398	1.21324	0.946103	1.27054	0.8429
rhdA	0	0	0	0	0	0

## Sheet: Fig 3a
Days	WT cooperator					PA4133-null cooperator					CioA-null cooperator
0	0.1	0.1	0.1	0.1	0.1	0.1	0.1	0.1	0.1	0.1	0.1	0.1	0.1	0.1	0.1
1	4	6	7.84314	6	5.88235	6	6.12245	8.33333	6.12245	2.04082	6.25	16.1225	10.2564	6.97674	16.1225
3	6	8	14	12.2449	4.08163	16.1225	15.3846	9.7561	8	6	30.2326	54.5833	44	53.7255	30
5	22	8	4	14.2857	6.12245	16	10	24	8	20.4082	72	75.5	66.7	63.3	75
7	20.4082	8.16327	21.9512	14	10	25.5814	10.4167	18	7.84314	28

## Sheet: Fig 3b
Gene	WT			CioA-null			PA4133-null
lasB	0.862099	0.888184	1.24972	0.77556	1.02947	1.09878	0.849126	0.971626	1.11656
lasR	1.51936	0.665401	0.815239	0.85271	0.578003	0.948037	0.777181	0.754192	0.954812
rhlR	1.01575	0.874593	1.10966	0.604987	1.20128	0.783194	1.01491	1.35489	0.795228

## Sheet: Fig 3c
	WT			ΔcioA			ΔPA4133
Elastase	0.061465	0.070305	0.06915	0.07615	0.06987	0.06472	0.071525	0.0557912	0.0712595

## Sheet: Fig 4a
	Casein Broth			Casein Broth -NH4-			Casein Broth +Cu			Casein Broth +Nac
Relative cioA transcript level	0.98614	1.0956	0.918255	0.227146	0.177995	0.0946959	0.169463	0.169412	0.1426	0.342011	0.410158	0.43067

## Sheet: Fig 4b
	Casein Broth									Casein Broth -NH4-									Casein Broth +Cu									Casein Broth +Nac
Relative Cyanide Level	0.897254	1.01315	1.0607	1.01315	0.93342	1.02207	1.04287	1.0191	0.998293	0.22582	0.398337	0.303545							0.76947	0.83782	0.817017							1.00721	1.06961	1.06961

[truncated: 9 more sheets: Fig 4c, Fig 4d, Fig S1a, Fig S1b, Fig S2a, Fig S2b, Fig S2c, Fig S3a, Fig S3b]
